# Supplementary material for: SMAD4 maintains the fluid shear stress set point to protect against arterial-venous malformations
Source: J Clin Invest. 2023 Sep 15;133(18):e168352. doi: 10.1172/JCI168352 (PMC10503796; doi:10.1172/JCI168352)
Supplement: Supporting data values [file jci-133-168352-s093.xlsx]

## Sheet: 1B
Figure 1B qPCR for SMAD4 in CTRL and SMAD4 siRNA transfected HUVECs grown in static and 1-5-12 DYNES/cm2
	CTRL siRNA					SMAD4 siRNA
	STATIC	1 DYNE/cm2	5 DYNES/cm2	12 DYNES/cm2		STATIC	1 DYNE/cm2	5 DYNES/cm2	12 DYNES/cm2
SMAD4 fold change	1	1.10052	1.1721	1.23579		0.161433	0.15437	0.19052	0.10052
	1	0.887348	0.981642	0.542247		0.185705	0.082024	0.11996	0.01996
	1	1.2701	0.713478	0.829258		0.190065	0.17662	0.187444	0.137444
	0.9	0.970704	0.9216	0.525045		0.194886	0.109872	0.145827	0.125827
		0.915224	0.557513	0.774913		0.114501	0.089128	0.102214	0.112214

## Sheet: 1C
Figure 1B qPCR for KLF4 in CTRL and SMAD4 siRNA transfected HUVECs grown in static and 1-5-12 DYNES/cm2
	CTRL siRNA					SMAD4 siRNA
	STATIC	1 DYNE/cm2	5 DYNES/cm2	12 DYNES/cm2		STATIC	1 DYNE/cm2	5 DYNES/cm2	12 DYNES/cm2
KLF4 fold change	1	1.3128	4.38203	14.009		0.4	6.85088	21.8764	54.4716
	1	1.4757	4.09453	9.9536		0.5	4.54412	27.9015	68.961
	1	1.35544	6.80672	11.6684		1.7	7.40644	25.1746	48.4945
	0.9	1.31432	5.7614	16.3351		1.4	7.11963	16.8797	66.0464
	1.1	1.45568	5.21906	10.7311		0.75	5.80335	31.3172	53.7161

## Sheet: 1J
Figure 1J Quantification of Length/width ratio and EC alignment parallel to flow direction (12 DYNES/cm2)
	CTRL siRNA	SMAD4 siRNA		CTRL siRNA	SMAD4 siRNA		CTRL siRNA	SMAD4 siRNA
	STATIC			12 DYNE/cm2 24 hrs			12 DYNE/cm2 48 hrs
Length/width	1.8656	5.35697		5.89992	8.86847		10	14
	1.92957	5.19305		5.04526	9.86067		11	12
	1.97376	3.90887		3.52591	9.26078		11.2	13
	1.92681	5.78007		3.36861	8.9517		9	15
	2.12694	3.95634		3.70724	9.10244		8.5	13
	1.86545	4.42278		4.44312	8.60896		9.8	13
	CTRL siRNA	SMAD4 siRNA		CTRL siRNA	SMAD4 siRNA
	12 DYNE/cm2 24 hrs			12 DYNE/cm2 48 hrs
EC Alignment	53	81		67	88
	52	70.5		76	88.42
	53.3333	82		79.5	95
	52.3077	87		60.22	94.7
	55	75		61.26	88.5
	50	84		60.57	98
		89

## Sheet: 1K
Figure 1K Quantification of Length/width ratio and EC alignment parallel to flow direction (1DYNE/cm2)
	CTRL siRNA	SMAD4 siRNA		CTRL siRNA	SMAD4 siRNA		CTRL siRNA	SMAD4 siRNA
	STATIC			1 DYNE/cm2 24 hrs			1 DYNE/cm2 48 hrs
Length/width	1.8656	5.35697		2.84877	5.94201		1.89992	6.86847
	1.92957	5.19305		2.97945	5.55554		2.04526	6.86067
	1.97376	3.90887		2.45562	6.58294		3.52591	7.26078
	1.92681	5.78007		2.13096	5.81251		3.36861	6.95169
	2.12694	3.95634		2.93516	5.35013		3.70724	6.90244
	1.86545	4.42278		2.25991	6.49088		2.44312	6.80896
	CTRL siRNA	SMAD4 siRNA		CTRL siRNA	SMAD4 siRNA
	1 DYNE/cm2 24 hrs			1 DYNE/cm2 48 hrs
EC Alignment	11.1313	47.2222		31.4	89.7
	12.5319	51.8182		25.2	86.45
	17.6471	59.4118		31.4	89.7
	15	47.2222		25.2	86.45
	18	51.8182		16	90
	10	60		19	87

## Sheet: 1N
Figure 1N Quantification of EC polarization (%): against, with the flow or neutral in CTRL and SMAD4siRNA HUVECs.
	CTRLsiRNA	SMAD4siRNA
Against Flow	18.3246	57.1429
	22.0657	59.7345
	14.2857	62.2549
	19.2308	65.812
	16.2562	52.4904
	44.6154	70.4348
	23.3333	36.3636
	28.0303	41.0959
Neutral	27.2251	26.3736
	23.4742	18.5841
	20.8791	19.1177
	21.6346	18.3761
	24.1379	23.7548
	6.92308	11.3043
	1.66667	49.495
	23.4849	31.5069
With Flow	54.4503	16.4835
	54.4601	21.6814
	64.8352	18.6274
	59.1346	15.812
	59.6059	23.7548
	48.4615	18.2609
	75	14.1414
	48.4849	27.3973

## Sheet: 1O
Figure 1O S-phase ratio of (EdU+) per total number of DAP!+ nuclei in CTRL and SMAD4 siRNA HUVECs grown in static, 1 and 12 DYNES/cm2
	CTRLsiRNA	SMAD4siRNA		CTRLsiRNA	SMAD4siRNA		CTRLsiRNA	SMAD4siRNA
	STATIC			1 DYNE/cm2			12 DYNES/cm2
EC S-phase ratio(%)	3.2	4.5		3.76812	2.34542		0.384615	12.766
	4.4	4.9		2.34899	3.31858		0.990099	6.08466
	4.3	12.2622		2.12014	2.32068		1.09059	20.438
	6.96202	10		10.7735	7.87172		0.1	17.21
	4.57516	4.67706		13.615	4.90798		0.2	10.55
	4.23684	17.2018		2.03562	7.78589		0.1	8.9
	4.14286	9.64467		3	1.29		0.323625	6.89655
	6.83453	4.56274		6.7	2.3		0.3367	6.4
	4.15451	7.47664		5.6	3.62473		0.1	4.69799
	2.6087	6.61765		1.72414	2.43309		0.2	5.7
	1.53846	6.9869		3.62694	2.73973		0.2	6.8
	2.9703	7.74908		1.94805	1.6		0.1	7

## Sheet: 1P
Figure 1P FACS analysis in Smad4 fl/fl and Smad4iΔEC P6 retinas
	fl/fl	Smad4iΔEC		fl/fl	Smad4iΔEC		fl/fl	Smad4iΔEC
	G0			G1			S/G2/M
	50	50		29	22		24	40
	53	48		28	21		23	38
	51	54		30	23		26	37
	49	51		27	22		25	35
	50.5	49		28.5	21.5		24.5	36

## Sheet: 1Q
Figure 1Q S-phase ratio of (EdU+/ERG+) per total number of EC (ERG+) in capillaries, arteries and veins of fl/fl and Smad4iΔEC retinas engaged or not in AVMs
	fl/fl				Smad4iΔEC no AVM				Smad4iΔEC AVM
	Capillaries	Arteries	Veins		Capillaries	Arteries	Veins		Capillaries	Arteries	Veins
EC S-phase ratio(%)
	3.6	5.9	13.43		4.7	7.4	23.33		23	15.45	22.13
	2	8.7	26		8.1	2.5	20.4		29.72	14.8	23
	4.3	4.5	16.94		7.2	5.5	21.98		27.02	10.41	32.2
	4.04	2.27	9.4		2	0	22.87		27.02	12.32	31.893
	1	0	14.78		4.7	11.66	23.87		21	13.45	24.97
	2.74	5.1	17.89		6.8	8.6	20.265		28.72	15.67	30.74
	4	1.23	13.27		7	0	19.67		26.02	11.45	32.59
	1.25	1.56	9.7		4.9	2	17		25.02	12.87	29.4
	4	0.8	21.05		5	0	24		24.78	13.2	25.03
	2.06	3.6	14.67		3.2	0.847458	14.6789		20.47	9.2	22.83
	0.9	2.3	8.6		6.8	0.961538	20		17.14	17.91	30.2
	1.04167	2.66667	15.5963		4.9	2	16		74	20.75	18.18
	0.46729	1.33	11.2994		3.8	1	20		23.33	15.38	23.7288
	1.64706	1	5.51724		6.7	1.6	5.6		30.7018	7.07965	34.2466
	0.867052	1.2	3.80952		7.6	1	9.3		25	21.5385	28

## Sheet: 2C
Figure 2C Quantification of Length/width ratio and EC alignment parallel to flow direction (12 DYNES/cm2)
	CTRLsiRNA	SMAD4siRNA	KLF4siRNA	SMAD4;KLF4siRNA
	12 DYNES/cm2
Length/width	5.28592	9.07862	3.31424	5.09467
	5.34359	9.06173	2.39871	6.87694
	5.19178	9.15883	3.16302	5.64483
	5.27183	8.16945	2.54004	4.53034
	4.57413	9.07433	3.2913	5.55182
	5.50221	9.94575	3.51135	6.196
	CTRLsiRNA	SMAD4siRNA	KLF4siRNA	SMAD4;KLF4siRNA
	12 DYNES/cm2
EC Alignment	65.22	78.8	41.12	72.1
	71.26	84.7	30.9	71.1
	60.57	88.5	19.04	71.5
	64.7	88.3	43	76.5
	75.6	89.7	29	79.4
	75	87.7	43.8	67.6

## Sheet: 2D
Figure 2D Quantification of Length/width ratio and EC alignment parallel to flow direction (1 DYNE/cm2)
	CTRLsiRNA	SMAD4siRNA	KLF4siRNA	SMAD4;KLF4siRNA
	1 DYNE/cm2
Length/width	2.28592	4.07862	2.31424	3.09467
	2.34359	5.06173	2.39871	4.87694
	2.19178	6.15883	2.16302	2.64483
	2.27183	5.16945	2.54004	3.53034
	2.57413	4.07433	2.51135	3.55182
	2.50221	4.08276	2.26763	4.196
	CTRLsiRNA	SMAD4siRNA	KLF4siRNA	SMAD4;KLF4siRNA
	1 DYNE/cm2
EC Alignment	17.5258	78.8	31.12	42.1
	19.6262	77.2222	15.625	23.913
	13.1313	91.8182	8.88889	16.2791
	25.5319	87.2222	8	25
	17.6471	81.8182	20	8
	16	60.22	22	13

[truncated: 50 more sheets: 2E, 2G, 2J, 2K, 2L, 3F, 3G, 3H, 3M, 3N, 3O, 4D, 4F, 4G, 4I, 5B, 5D, 5F, 5H, 6B …]
